# Supplementary material for: Nutrient solution strength affects growth, physiology, biochemistry and fruit quality of Korean strawberry ‘Kuemsil’ in a recycling hydroponic system
Source: Front Plant Sci. 2025 Dec 12;16:1685755. doi: 10.3389/fpls.2025.1685755 (PMC12740755; doi:10.3389/fpls.2025.1685755)
Supplement: Supplementary Table 1 — Pearson correlation coefficients showing the relationships among the evaluated parameters. Where, * indicates p,0.05, ** indicates P<0 01 and *** indicates p<0.001. [file Table1.xlsx]

## Sheet: Correlation
	NL	PH	PL	PD	TFW	TDW	FL	FW	SSC	TA	Fv/Fm	TRo/RC	DIo/RC	Pn	Gs	LRWC	EL	Chl a	Car	LTFC	LFRAP	POD	CAT
NL
PH	0.72**
PL	0.64*	0.48
PD	0.52	0.48	0.28
TFW	0.4	0.59*	0.27	0.68*
TDW	0.62*	0.37	0.31	0.24	0.15
FL	0.76**	0.4	0.69*	0.61*	0.43	0.34
FW	0.70*	0.28	0.69*	0.46	0.28	0.31	0.97***
SSC	0.48	0.03	0.47	0.45	0.03	0.21	0.69*	0.77**
TA	-0.08	-0.24	0.18	0.05	0.29	-0.16	-0.04	-0.04	0.09
Fv/Fm	0.03	-0.25	0.07	0.21	0.17	-0.01	0.31	0.39	0.54	0.53
TRo/RC	-0.26	-0.44	0.05	-0.28	-0.21	-0.25	0.15	0.29	0.23	0.24	0.74**
DIo/RC	-0.25	0.02	-0.05	-0.48	-0.4	-0.2	-0.3	-0.31	-0.58*	-0.58*	-0.85***	-0.27
Pn	0.66*	0.5	0.22	0.45	0.67*	0.61*	0.37	0.28	0.2	0.24	0.08	-0.45	-0.49
Gs	0.64*	0.5	0.12	0.53	0.58*	0.37	0.36	0.22	0.15	0.09	-0.14	-0.64*	-0.31	0.87***
LRWC	0.57	0.47	0.71**	0.45	0.24	0.5	0.68*	0.69*	0.58*	-0.05	0.33	0.22	-0.27	0.14	-0.04
EL	-0.5	-0.49	0.05	-0.4	-0.49	-0.42	-0.08	0.06	0.06	-0.14	0.03	0.55	0.39	-0.79**	-0.86***	0.11
Chl a	0.55	0.15	0.31	0.4	0.46	0.05	0.71**	0.64*	0.28	0.15	0.12	-0.01	-0.17	0.46	0.57	0.04	-0.24
Car	0.49	0.14	0.35	0.4	0.44	-0.03	0.75**	0.68*	0.28	0.14	0.16	0.09	-0.14	0.34	0.48	0.13	-0.17	0.96***
LTFC	0.78**	0.62*	0.43	0.61*	0.62*	0.52	0.77**	0.64*	0.19	-0.18	-0.07	-0.25	-0.08	0.62*	0.64*	0.46	-0.43	0.72**	0.72**
LFRAP	0.67*	0.57	0.52	0.81**	0.65*	0.24	0.81**	0.66*	0.31	-0.08	0	-0.22	-0.13	0.41	0.54	0.47	-0.33	0.70*	0.74**	0.87***
POD	0.79**	0.65*	0.59*	0.68*	0.68*	0.37	0.86***	0.73**	0.29	-0.07	0.01	-0.17	-0.13	0.55	0.58*	0.5	-0.35	0.77**	0.78**	0.95***	0.95***
CAT	0.79**	0.62*	0.59*	0.74**	0.71**	0.48	0.84***	0.70*	0.32	-0.01	0.04	-0.23	-0.22	0.63*	0.64*	0.53	-0.44	0.71**	0.72**	0.95***	0.94***	0.98***
